# Supplementary material for: Protein expression of the amino acid transporter SLC7A5 in tumor tissue is prognostic in early-stage colorectal cancer
Source: PLoS One. 2024 May 9;19(5):e0298362. doi: 10.1371/journal.pone.0298362 (PMC11081336; doi:10.1371/journal.pone.0298362)
Supplement: S2 Table — (XLSX) [file pone.0298362.s004.xlsx]

## Sheet: SLC7A5_CoexpressionAnalysis_Pan
Correlated Gene	Cytoband	Spearman's Correlation	p-Value	q-Value
SLC3A2	11q12.3	0.731425	7.71569e-89	1.53372e-84
BOP1	8q24.3	0.535937	2.70257e-40	2.68608e-36
PHGDH	1p12	0.532554	1.01853e-39	6.74875e-36
RECQL4	8q24.3	0.52072	9.39189e-38	3.95078e-34
MARS1	12q13.3	0.515805	5.84001e-37	1.93479e-33
TOMM40	19q13.32	0.513943	1.15784e-36	3.28793e-33
TEAD4	12p13.33	0.512074	2.29233e-36	5.69588e-33
PUS1	12q24.33	0.510958	3.43904e-36	7.5957e-33
PTCD1	7q22.1	0.50873	7.69503e-36	1.52962e-32
SRM	1p36.22	0.50701	1.42736e-35	2.57937e-32
E2F1	20q11.22	0.506378	1.78951e-35	2.84949e-32
MTHFD1L	6q25.1	0.506265	1.86354e-35	2.84949e-32
DGKZ	11p11.2	0.501076	1.17137e-34	1.65902e-31
FASN	17q25.3	0.500886	1.2519e-34	1.65902e-31
PDF	16q22.1	0.499131	2.31411e-34	2.875e-31
SLC19A1	21q22.3	0.498723	2.66804e-34	3.11972e-31
TMEM201	1p36.22	0.497957	3.48248e-34	3.84581e-31
WDR4	21q22.3	0.497672	3.84541e-34	4.02311e-31
LMNB2	19p13.3	0.496773	5.25283e-34	5.22079e-31
SLC1A5	19q13.32	0.494032	1.35112e-33	1.2208e-30
DHX37	12q24.31	0.489597	6.11975e-33	5.28906e-30
ZNF598	16p13.3	0.489195	7.01163e-33	5.80738e-30
LONP1	19p13.2	0.487697	1.16141e-32	9.23458e-30
SLC6A9	1p34.1	0.486429	1.77666e-32	1.35832e-29
PSAT1	9q21.2	0.481772	8.34271e-32	5.34956e-29
HGH1	8q24.3	0.480143	1.42484e-31	8.85091e-29
TRAP1	16p13.3	0.479879	1.55338e-31	9.35701e-29
ASNS	7q21.3	0.47962	1.69087e-31	9.88563e-29
CLPB	11q13.4	0.477588	3.28002e-31	1.81111e-28
ATAD3A	1p36.33	0.47594	5.59681e-31	2.92772e-28
EPOP	17q12	0.474862	7.92614e-31	4.03989e-28
TEDC2	16p13.3	0.474277	9.56722e-31	4.75443e-28
KIF18B	17q21.31	0.473784	1.12076e-30	5.43376e-28
DDX54	12q24.13	0.473158	1.36981e-30	6.48311e-28
POLD1	19q13.3	0.472428	1.73029e-30	7.99875e-28
CHAC1	15q15.1	0.471604	2.25067e-30	1.01679e-27
RRS1	8q13.1	0.47034	3.3648e-30	1.48634e-27
GIT1	17q11.2	0.470071	3.66392e-30	1.58329e-27
TONSL	8q24.3	0.469575	4.28714e-30	1.81318e-27
NOC4L	12q24.33	0.468666	5.71463e-30	2.31827e-27
TRMT61A	14q32.33	0.467704	7.73901e-30	3.01639e-27
CAD	2p23.3	0.464526	2.09217e-29	7.99773e-27
AARS1	16q22.1	0.46344	2.93203e-29	1.09968e-26
SLC25A39	17q21.31	0.463347	3.01752e-29	1.11078e-26
POLR3H	22q13.2	0.46126	5.7523e-29	2.07899e-26
RANGAP1	22q13.2	0.459577	9.64542e-29	3.42378e-26
PGAM5	12q24.33	0.458612	1.29546e-28	4.51775e-26
MYBL2	20q13.12	0.456339	2.58614e-28	8.86334e-26
TBC1D16	17q25.3	0.455955	2.9049e-28	9.62393e-26
COASY	17q21.2	0.455242	3.60431e-28	1.17453e-25
CHTF18	16p13.3	0.453401	6.27235e-28	1.97908e-25
CDT1	16q24.3	0.453196	6.67114e-28	2.04014e-25
PKMYT1	16p13.3	0.451323	1.16781e-27	3.46472e-25
SAPCD2	9q34.3	0.449528	1.9904e-27	5.65218e-25
TIMM44	19p13.2	0.449456	2.0332e-27	5.69239e-25
HIRA	22q11.21	0.448591	2.62635e-27	7.15159e-25
FOXK2	17q25.3	0.447093	4.08331e-27	1.08224e-24
SLC4A2	7q36.1	0.446866	4.36484e-27	1.12681e-24
RRP9	3p21.2	0.443531	1.15593e-26	2.87218e-24
SHMT2	12q13.3	0.44285	1.40865e-26	3.45692e-24
PES1	22q12.2	0.441444	2.11494e-26	5.12692e-24
EFTUD2	17q21.31	0.441382	2.15325e-26	5.15691e-24
NLE1	17q12	0.440801	2.54567e-26	6.02416e-24
RPUSD1	16p13.3	0.440221	3.0072e-26	7.03261e-24
IPO4	14q12	0.439731	3.46197e-26	8.00197e-24
PYCR3	8q24.3	0.437876	5.8824e-26	1.29923e-23
AGO2	8q24.3	0.437585	6.39177e-26	1.39622e-23
SLC52A2	8q24.3	0.436373	9.01965e-26	1.90387e-23
PPAN	19p13.2	0.436358	9.05834e-26	1.90387e-23
XPO6	16p12.1	0.436342	9.09891e-26	1.90387e-23
SMPD4	2q21.1	0.435655	1.10528e-25	2.28861e-23
CPSF4	7q22.1	0.435088	1.29768e-25	2.65932e-23
THOP1	19p13.3	0.434999	1.33074e-25	2.69922e-23
SCRIB	8q24.3	0.434611	1.48456e-25	2.98081e-23
MBD3	19p13.3	0.434056	1.73585e-25	3.43178e-23
DNAAF5	7p22.3	0.43404	1.74369e-25	3.43178e-23
SLC5A6	2p23.3	0.433723	1.90598e-25	3.70928e-23
TRIM28	19q13.43	0.432861	2.42822e-25	4.59697e-23
NOC2L	1p36.33	0.431621	3.4348e-25	6.20699e-23
TTLL12	22q13.2	0.430535	4.64802e-25	8.17641e-23
MFSD3	8q24.3	0.430375	4.86047e-25	8.47512e-23
ABCF2	7q36.1	0.430178	5.13428e-25	8.87471e-23
TCF3	19p13.3	0.429827	5.65948e-25	9.69821e-23
STC2	5q35.2	0.429102	6.91925e-25	1.17556e-22
ESPL1	12q13.13	0.428653	7.83312e-25	1.30855e-22
EXOSC4	8q24.3	0.426266	1.51153e-24	2.44277e-22
CARM1	19p13.2	0.426186	1.54497e-24	2.47669e-22
GATAD2A	19p13.11	0.425487	1.87071e-24	2.97488e-22
FOXRED2	22q12.3	0.425019	2.1257e-24	3.32714e-22
REXO4	9q34.2	0.424879	2.20866e-24	3.42999e-22
PLK1	16p12.2	0.424577	2.39825e-24	3.69554e-22
MAZ	16p11.2	0.423831	2.93877e-24	4.49361e-22
NPRL3	16p13.3	0.421102	6.15267e-24	9.12707e-22
PTBP1	19p13.3	0.420854	6.57846e-24	9.68642e-22
HNF1A	12q24.31	0.419251	1.01175e-23	1.468e-21
MFSD2B	2p23.3	0.419137	1.04298e-23	1.50235e-21
ARHGAP39	8q24.3	0.4184	1.27044e-23	1.80385e-21
ARMC6	19p13.11	0.417926	1.44158e-23	2.03232e-21
SUV39H1	Xp11.23	0.417655	1.54947e-23	2.16904e-21
POLR3E	16p12.2	0.417432	1.64459e-23	2.27021e-21
ADRM1	20q13.33	0.417228	1.73638e-23	2.3804e-21
HROB	17q21.31	0.417201	1.74883e-23	2.38105e-21
SCARB1	12q24.31	0.416995	1.84719e-23	2.49785e-21
TRIB3	20p13	0.416901	1.89392e-23	2.54374e-21
GARS1	7p14.3	0.416142	2.31663e-23	3.07e-21
TELO2	16p13.3	0.415891	2.47608e-23	3.23813e-21
POLE	12q24.33	0.415683	2.61592e-23	3.37658e-21
PYCR1	17q25.3	0.415614	2.66441e-23	3.41697e-21
TBL3	16p13.3	0.414656	3.43194e-23	4.34524e-21
YARS1	1p35.1	0.414272	3.79733e-23	4.77742e-21
E2F4	16q22.1	0.413842	4.25235e-23	5.28301e-21
DOHH	19p13.3	0.413706	4.40654e-23	5.40699e-21
DAZAP1	19p13.3	0.413021	5.27546e-23	6.43348e-21
CCNF	16p13.3	0.412723	5.70379e-23	6.87151e-21
MCM7	7q22.1	0.412512	6.02755e-23	7.21781e-21
SETD1A	16p11.2	0.410546	1.00696e-22	1.17055e-20
KHSRP	19p13.3	0.410265	1.08322e-22	1.24464e-20
KATNB1	16q21	0.410009	1.15789e-22	1.32279e-20
RCC1	1p35.3	0.409931	1.18149e-22	1.34204e-20
ADGRL1	19p13.12	0.408246	1.82768e-22	2.04183e-20
NOC2LP2	2q21.1	0.408244	1.82838e-22	2.04183e-20
IMPDH1	7q32.1	0.407938	1.97849e-22	2.19712e-20
BYSL	6p21.1	0.407348	2.30366e-22	2.54401e-20
SF1	11q13.1	0.407249	2.36307e-22	2.5952e-20
SPINDOC	11q13.1	0.407111	2.44805e-22	2.64912e-20
CTU2	16q24.3	0.407105	2.45215e-22	2.64912e-20
INTS1	7p22.3	0.406155	3.12953e-22	3.34456e-20
PRPF19	11q12.2	0.405906	3.33538e-22	3.5455e-20
FANCA	16q24.3	0.405369	3.8263e-22	4.0243e-20
LDLRAD3	11p13	0.40522	3.97486e-22	4.15854e-20
VARS1	6p21.33	0.404968	4.23976e-22	4.41246e-20
RAD54L	1p34.1	0.404813	4.41013e-22	4.54221e-20
AKT2	19q13.2	0.404781	4.44646e-22	4.55602e-20
G6PD	Xq28	0.404394	4.90718e-22	5.00231e-20
DUS1L	17q25.3	0.404081	5.31495e-22	5.39033e-20
FOXM1	12p13.33	0.403818	5.68336e-22	5.73471e-20
TUBG1	17q21.31	0.403729	5.81284e-22	5.80641e-20
ZNF74	22q11.21	0.403303	6.47635e-22	6.43685e-20
NACC1	19p13.13	0.402939	7.10423e-22	7.02576e-20
DUS3L	19p13.3	0.402475	7.98891e-22	7.82284e-20
HMGA1	6p21.31	0.401971	9.07607e-22	8.84383e-20
POLD2	7p13	0.401608	9.9475e-22	9.59885e-20
KDM2B	12q24.31	0.401331	1.0667e-21	1.01942e-19
SCLY	2q37.3	0.400949	1.1744e-21	1.11166e-19
UBE2S	19q13.42	0.400524	1.30698e-21	1.23129e-19
CCDC86	11q12.2	0.400244	1.40239e-21	1.31494e-19
MYO19	17q12	0.400157	1.43348e-21	1.33778e-19
